# Supplementary material for: Role of Monovalent Ions in the NKCC1 Inhibition Mechanism Revealed through Molecular Simulations
Source: Int J Mol Sci. 2022 Dec 6;23(23):15439. doi: 10.3390/ijms232315439 (PMC9741434; doi:10.3390/ijms232315439)
Supplement: Supplementary file 1 [file ijms-23-15439-s001.zip]

Archive with 1 entries (1 files):
- ijms-1968982-SI.pdf
